# Supplementary material for: Accurate prediction of RNA secondary structure including pseudoknots through solving minimum-cost flow with learned potentials
Source: Commun Biol. 2024 Mar 9;7:297. doi: 10.1038/s42003-024-05952-w (PMC10924946; doi:10.1038/s42003-024-05952-w)
Supplement: Supplementary file 3 — Supplementary Data 1 [file 42003_2024_5952_MOESM3_ESM.zip]

Archive with 4 entries (3 files):
- dataset/
- dataset/RFAMNEW_list.txt
- dataset/TRAIN_list.txt
- dataset/PKTest_list.txt
