# Supplementary material for: Accurate prediction of RNA secondary structure including pseudoknots through solving minimum-cost flow with learned potentials
Source: Commun Biol. 2024 Mar 9;7:297. doi: 10.1038/s42003-024-05952-w (PMC10924946; doi:10.1038/s42003-024-05952-w)
Supplement: Supplementary file 3 — Supplementary Data 1 [file 42003_2024_5952_MOESM3_ESM.zip › dataset/RFAMNEW_list.txt]

AAQR03084042.1/3588-3748
AE015928.1/1645457-1645244
AE015928.1/4717961-4718059
AE015928.1/5986294-5986400
AE015928.1/72774-72978
AE015928.1/959075-959219
AFSB01194739.1/2227-2062
ALAR01013943.1/33895-34061
ALWT01315982.1/9930-9765
AP006841.1/1614531-1614611
AP006841.1/2195652-2195540
AP009380.1/638839-638922
CM000806.1/37584745-37584583
CM004571.1/72813535-72813363
CM007663.1/87174728-87174888
CM025737.1/48867821-48867980
CP000139.1/2819055-2819247
CP000139.1/3462469-3462596
CP000139.1/4376738-4376609
CP002122.1/830849-830743
CP002345.1/822892-822999
CP002352.1/1682102-1682257
CP003274.1/3103788-3103683
CP007451.1/3869451-3869557
CP023276.1/758684-758862
CP061292.1/1196831-1196687
CP061299.1/1231687-1231479
DS562865.1/20633752-20633901
EU255989.1/683-766
EU255989.1/8983-9024
EU408326.1/747-830
EU408326.1/9080-9121
FJ230884.1/669-751
FP929033.1/3984042-3984245
HB455327.1/749-832
JA212525.1/587-666
JA212525.1/749-832
JA212525.1/9073-9114
JH566301.1/2000362-2000526
JH651681.1/3876402-3876250
JH721876.1/2096897-2097042
JH725547.1/2701512-2701390
JH767728.1/18330534-18330704
JH798183.1/7744141-7744298
JH996428.1/24237245-24237112
KC960436.1/599-653
KE722312.1/1380077-1380249
KE944009.1/472402-472567
KL202157.1/2238133-2238271
KQ012270.1/327359-327525
KY620874.1/9089-9130
KZ294184.1/478632-478470
LC424839.1/3422-3477
LC428360.1/3278-3332
LN865083.1/839-907
LT608244.1/106904215-106904353
MF136435.1/2804-2858
MH323436.1/3743-3795
MH427311.1/9057-9098
MK139019.1/747-830
MK327981.1/735-818
MK327981.1/8921-8962
MK328021.1/748-831
MK328021.1/9069-9110
MK482114.1/3574-3626
MN204612.1/3410-3464
MN628597.1/671-753
MN628597.1/751-834
MN628597.1/9081-9122
MP277826.1/532-611
MTKA01007460.1/2675-2556
NC_000874.1/3464-3517
NC_001726.1/2661-2711
NC_002766.1/3422-3478
NC_003688.1/3317-3374
NC_004751.1/3564-3618
NC_008249.1/3486-3539
NC_010809.1/3332-3387
NC_014545.1/3448-3504
NC_020417.1/333790-333926
NC_021484.1/3332-3389
NC_025837.1/3484-3536
NC_027703.1/3484-3543
NC_029906.1/3325-3382
NC_031747.1/3736-3788
NC_032224.1/3354-3415
NC_034246.1/3377-3430
NC_034247.1/3465-3519
NC_034836.1/4190-4264
NC_035451.1/3370-3423
NC_036803.1/3442-3498
NHTI01000742.1/358597-358465
NZ_CP015018.1/372885-373024
NZ_LOJJ01000002.1/128294-128159
NZ_LZMQ01000003.1/558744-558543
URS00000F8235_6239/14-84
URS000015F70F_9606/1-81
URS00001D3EF3_6239/5-96
URS00001E6193_3702/1-193
URS000026CE27_7237/1-120
URS00002C2F74_3702/32-153
URS00003AEFAD_6238/6-93
URS00003C9F56_6238/10-101
URS000045909F_3702/1-237
URS000047CA1B_4530/21-168
URS00004C23A4_3702/1-198
URS00005723C3_6238/9-97
URS000059B659_4530/29-123
URS00005DF5DC_6238/13-98
URS00006060E6_31234/21-104
URS0000759957_9258/8-84
URS0000759B52_10090/24-90
URS0000759C44_7668/10-88
URS0000759CEC_3750/24-130
URS0000759DC9_9258/15-103
URS0000759E6B_3847/4-112
URS0000759ECD_10224/9-90
URS000075A006_3847/1-106
URS000075A0EC_9598/3-105
URS000075A2BD_9258/22-95
URS000075A36D_3847/1-111
URS000075A3BA_10090/9-72
URS000075A4E1_9606/1-75
URS000075A50C_9258/17-90
URS000075A68E_9606/16-76
URS000075A6B5_9796/1-57
URS000075A7E3_9913/24-82
URS000075A9B9_9258/15-101
URS000075AB13_10224/14-88
URS000075AB28_9593/1-108
URS000075AC49_3847/46-164
URS000075AD58_10090/1-55
URS000075AE2A_7070/11-94
URS000075AE78_9796/1-61
URS000075AEFE_9258/11-84
URS000075B0E5_9258/8-79
URS000075B166_9258/7-80
URS000075B3FD_9606/5-90
URS000075B423_9606/4-88
URS000075B442_9606/8-75
URS000075B548_9796/6-78
URS000075B5B0_9258/20-93
URS000075B5CD_3847/1-137
URS000075B871_9606/5-104
URS000075B8A9_9606/28-97
URS000075B9BC_9606/1-83
URS000075BA45_9606/1-88
URS000075BAB0_9606/1-86
URS000075BB4D_9606/1-77
URS000075BCC5_9606/13-95
URS000075BCF6_9031/6-97
URS000075BE98_3847/8-116
URS000075BEAD_9258/8-93
URS000075C1AD_3847/5-95
URS000075C1F7_9258/21-94
URS000075C496_10090/1-81
URS000075C55F_9258/15-88
URS000075C756_3847/1-119
URS000075C7DE_9606/1-81
URS000075C899_9606/1-96
URS000075C9D6_9600/1-89
URS000075CA84_9606/4-90
URS000075CC65_9593/20-104
URS000075CF04_9258/12-86
URS000075D00B_9258/1-67
URS000075D044_9796/1-85
URS000075D18E_9258/12-85
URS000075D1E4_10090/3-73
URS000075D2B1_9606/1-67
URS000075D3EA_9606/3-83
URS000075D428_9258/13-100
URS000075D629_9606/1-83
URS000075D87C_9031/1-76
URS000075D8F8_4577/31-123
URS000075DA33_9258/4-77
URS000075DB04_3847/25-111
URS000075DBB2_9258/17-104
URS000075DC2B_9606/1-85
URS000075DC4E_10090/5-104
URS000075DC5A_7460/16-102
URS000075DDFD_10090/1-78
URS000075E050_7955/1-91
URS000075E12C_3847/1-95
URS000075E2A0_9258/17-105
URS000075E3A7_9598/1-85
URS000075E5D2_10090/1-101
URS000075E695_10090/1-75
URS000075E86D_9258/2-89
URS000075E922_13616/9-66
URS000075E9D7_9593/6-92
URS000075EA25_9258/1-64
URS000075EA89_10090/25-106
URS000075EDB4_9598/29-119
URS000075EDC4_7070/14-101
URS000075EDE2_10116/3-83
URS000075EF3F_9258/22-95
URS000075EF50_9258/24-104
URS000075F011_7070/5-85
URS000075F124_9606/1-70
URS000078AA90_4081/29-163
URS000078D61A_59689/129-238
URS000078ED7D_9606/1-76
URS000079522D_4558/1-109
URS000079904A_3694/1-176
URS000079A8E5_9606/1-83
URS000079AD03_9913/1-78
URS000079AEFF_4558/60-148
URS000079E1EC_3702/25-153
URS00007A1AC8_10090/3-82
URS00007A3F15_10090/7-77
URS00007A8DB3_54126/1-90
URS00007A935D_3702/10-180
URS00007AEACD_3702/15-138
URS00007B42F3_4113/3-160
URS00007B9CDD_3702/38-148
URS00007E339F_9598/2-94
URS00007E354C_246437/1-57
URS00007E3561_9796/16-100
URS00007E36AC_13616/1-57
URS00007E36EB_15368/1-104
URS00007E3700_3711/60-164
URS00007E37B5_15368/5-195
URS00007E37EC_3711/36-172
URS00007E399C_13616/1-61
URS00007E3A05_15368/1-135
URS00007E3B1F_13616/1-59
URS00007E3BFD_15368/5-96
URS00007E3CF4_13616/1-57
URS00007E3D76_4113/1-226
URS00007E3DBE_246437/1-58
URS00007E3EFC_9615/1-56
URS00007E3FC4_9615/4-113
URS00007E3FE9_9615/1-99
URS00007E40AE_13616/1-60
URS00007E40CA_13616/1-59
URS00007E426F_13616/1-58
URS00007E42ED_13616/1-57
URS00007E432E_15368/11-121
URS00007E4381_15368/4-96
URS00007E4479_10116/1-66
URS00007E44A3_9544/1-57
URS00007E4532_9615/14-92
URS00007E474E_3847/1-110
URS00007E49EB_3847/1-183
URS00007E4A18_15368/1-110
URS00007E4A52_9615/28-107
URS00007E4B54_3750/1-122
URS00007E4B97_28377/1-68
URS00007E4BF3_15368/8-123
URS00007E4FF4_15368/1-235
URS00007E507C_13616/1-57
URS00007E54F1_10298/30-101
URS00008120DE_4113/1-190
URS00009E91A9_6279/15-115
URS0000A76524_3702/33-141
URS0000A77086_3702/1-205
URS0000A77636_9598/1-110
URS0000A776A4_3702/1-464
URS0000A87F77_9600/2-71
URS0000A8E0F9_9600/5-81
URS0000A965CD_9600/2-80
URS0000AA0013_9590/7-88
URS0000AAC181_9600/1-66
URS0000D4F106_4558/25-199
URS0000D4F19C_7998/1-82
URS0000D4F250_29078/1-81
URS0000D4F3F5_3880/1-230
URS0000D4F40E_4530/6-137
URS0000D4F446_3635/2-128
URS0000D4F4F7_4530/12-215
URS0000D4F5A4_13333/1-94
URS0000D4F60A_3880/1-171
URS0000D4F6D0_29078/1-78
URS0000D4F76D_3694/2-109
URS0000D4F7BE_9590/9-90
URS0000D4F81F_3880/15-86
URS0000D4F85F_29078/1-85
URS0000D4F952_4054/15-181
URS0000D4F9C1_29078/1-80
URS0000D4FA09_29078/1-79
URS0000D4FA58_45351/1-68
URS0000D4FA7F_6233/1-68
URS0000D4FA99_4530/1-101
URS0000D4FB2C_7739/5-82
URS0000D4FB49_54126/1-63
URS0000D4FBCF_34305/5-107
URS0000D4FC14_29730/1-145
URS0000D4FCDA_29730/1-95
URS0000D4FD29_7159/1-62
URS0000D4FDA9_3055/22-220
URS0000D4FDEA_4530/1-113
URS0000D4FE13_31234/1-63
URS0000D4FE90_3352/3-108
URS0000D4FF28_4530/1-173
URS0000D4FFA4_4530/2-121
URS0000D4FFA6_3880/2-115
URS0000D4FFC9_7240/1-92
URS0000D4FFF2_3055/1-197
URS0000D500FF_3880/22-87
URS0000D5016C_135651/1-66
URS0000D5049D_59689/1-214
URS0000D5083E_3880/1-138
URS0000D508B1_29730/1-150
URS0000D508EF_3635/1-77
URS0000D50900_34305/4-251
URS0000D509C4_29730/12-156
URS0000D50A4A_29730/1-127
URS0000D50AD3_3880/21-125
URS0000D50B38_3760/2-108
URS0000D50B62_13333/25-179
URS0000D50CFE_29078/1-75
URS0000D50DF4_3880/11-174
URS0000D50E18_29730/2-124
URS0000D50F09_29078/1-73
URS0000D51042_34305/1-86
URS0000D5110B_3880/71-350
URS0000D51193_4530/1-188
URS0000D511DB_3218/1-149
URS0000D51376_4513/1-356
URS0000D51596_3917/2-109
URS0000D516A3_4530/18-225
URS0000D516B3_59689/1-122
URS0000D516B9_3880/1-217
URS0000D518C9_29078/1-79
URS0000D518EC_46514/7-89
URS0000D519E4_59689/1-197
URS0000D51A72_54126/1-62
URS0000D51A92_283909/1-77
URS0000D51A9C_4530/1-197
URS0000D51D7D_4565/4-125
URS0000D51F55_29078/1-75
URS0000D521BA_29730/1-130
URS0000D521C6_7998/1-58
URS0000D522F8_29078/1-78
URS0000D52329_29730/1-93
URS0000D52474_29730/4-126
URS0000D524DE_6238/14-109
URS0000D524F0_29730/1-143
URS0000D5267F_29730/2-120
URS0000D526CE_3635/1-79
URS0000D528BD_29730/12-130
URS0000D528CF_59689/5-300
URS0000D529D1_34305/63-189
URS0000D52A32_225164/2-74
URS0000D52B52_29078/1-81
URS0000D52E65_3880/1-277
URS0000D52EC2_3880/8-80
URS0000D52F62_37682/1-120
URS0000D52F66_7654/8-89
URS0000D52F97_29078/2-76
URS0000D5317D_3218/8-182
URS0000D5331A_4565/1-100
URS0000D53386_59689/18-284
URS0000D53570_34305/1-110
URS0000D5367A_54126/1-65
URS0000D536B5_29078/1-81
URS0000D536E9_29078/1-79
URS0000D537AE_29078/1-94
URS0000D537E5_4054/17-138
URS0000D538F6_4565/1-95
URS0000D53988_59689/1-180
URS0000D53AC2_8030/1-63
URS0000D53AF3_37682/10-98
URS0000D53BC6_3880/1-235
URS0000D53E0D_3055/3-267
URS0000D53F00_3712/11-127
URS0000D540B3_3880/205-269
URS0000D540C9_29730/1-142
URS0000D5425C_3880/1-81
URS0000D5427B_135651/1-62
URS0000D54281_13333/102-343
URS0000D54798_3760/1-105
URS0000D547B7_2880/3-215
URS0000D54817_7159/1-62
URS0000D549C4_3880/62-185
URS0000D54AF1_6253/1-83
URS0000D54B25_6253/7-72
URS0000D54E66_37682/9-102
URS0000D54E74_37682/7-101
URS0000D54F2E_3218/17-163
URS0000D54F3F_4054/1-113
URS0000D550D5_29730/1-123
URS0000D55138_54126/1-55
URS0000D551F5_3880/1-205
URS0000D55231_3880/137-206
URS0000D552A9_3880/25-225
URS0000D554A5_283909/9-89
URS0000D5550A_225164/1-74
URS0000D55614_59689/1-163
URS0000D55693_99300/1-133
URS0000D5572F_54126/1-60
URS0000D5595E_225164/6-80
URS0000D5598F_59689/12-269
URS0000D559BE_4530/20-213
URS0000D559C5_4558/5-97
URS0000D55B4C_6221/1-64
URS0000D55B8C_29078/5-87
URS0000D55BA9_29730/1-101
URS0000D55BB5_54126/21-90
URS0000D55EA3_4558/6-233
URS0000D56206_45351/5-81
URS0000D5620A_15819/1-92
URS0000D56298_29078/3-76
URS0000D5632E_4054/1-110
URS0000D56371_190402/4-82
URS0000D5638B_45351/1-68
URS0000D5644A_3880/16-217
URS0000D56474_3880/17-272
URS0000D56480_37682/1-158
URS0000D56681_4054/8-130
URS0000D56719_3708/1-131
URS0000D567CD_29078/6-79
URS0000D56BB0_79327/8-69
URS00022AE666_12908/1-122
URS00022AE668_12908/1-93
URS00022AE66A_12908/1-111
URS00022AE66B_12908/1-91
URS00022AE671_12908/1-113
URS00022AE672_12908/1-211
URS00022AE676_12908/1-122
URS00022AE677_12908/1-298
URS00022AE678_12908/1-140
URS00022AE679_12908/1-114
URS00022AE67C_12908/1-73
URS00022AE67F_12908/1-72
URS00022AE684_12908/1-76
URS00022AE689_12908/1-81
URS00022AE68D_12908/1-226
URS00022AE68E_12908/1-79
URS00022AE68F_12908/1-76
URS00022AE690_12908/1-125
URS00022AE691_12908/1-107
URS00022AE699_12908/1-131
URS00022AE69C_12908/1-71
URS00022AE69E_12908/1-72
URS00022AE6A0_12908/1-257
URS00022AE6A1_12908/1-129
URS00022AE6A2_12908/1-120
URS00022AE6A3_12908/1-172
URS00022AE6A4_12908/1-70
URS00022AE6A9_12908/1-128
URS00022AE6AA_12908/1-108
URS00022AE6AB_12908/1-80
URS00022AE6AD_12908/1-148
URS00022AE6AE_12908/1-203
URS00022AE6AF_12908/1-104
URS00022AE6B0_12908/1-72
URS00022AE6B3_12908/1-90
URS00022AE6B4_12908/1-99
URS00022AE6B9_12908/1-191
URS00022AE6BB_12908/1-89
URS00022AE6BD_12908/1-113
URS00022AE6C0_12908/1-83
URS00022AE6C1_12908/1-270
URS00022AE6C2_12908/1-184
URS00022AE6C6_12908/1-123
URS00022AE6C7_12908/1-71
URS00022AE6C9_12908/1-104
URS00022AE6CA_12908/1-113
URS00022AE6CC_12908/1-71
URS00022AE6CE_12908/1-275
URS00022AE6D2_12908/1-88
URS00022AE6D4_12908/1-79
URS00022AE6D9_12908/1-261
URS00022AE6DA_12908/1-74
URS00022AE6DB_12908/1-80
URS00022AE6DD_12908/1-91
URS00022AE6DE_12908/1-171
URS00022AE6E5_12908/1-107
URS00022AE6E6_12908/1-88
URS00022AE6E7_12908/1-77
URS00022AE6E8_12908/1-162
