# Supplementary material for: Accurate prediction of RNA secondary structure including pseudoknots through solving minimum-cost flow with learned potentials
Source: Commun Biol. 2024 Mar 9;7:297. doi: 10.1038/s42003-024-05952-w (PMC10924946; doi:10.1038/s42003-024-05952-w)
Supplement: Supplementary file 3 — Supplementary Data 1 [file 42003_2024_5952_MOESM3_ESM.zip › dataset/PKTest_list.txt]

AAAP01002012.1/63-264
AAAP01003877.1/22278-22052
AABS01000030.1/66301-66051
AACT01039607.1/1457-1864
AACY020263130.1/153-99
AACY020450414.1/979-851
AACY020454254.1/1909-1844
AACY020466332.1/944-896
AACY020686856.1/831-737
AACY022023258.1/386-328
AACY022210576.1/622-539
AACY022331149.1/333-275
AACY022847440.1/120-193
AACY023385431.1/1395-1340
AACY023712372.1/854-944
AACY023736167.1/1122-1182
AACY023906339.1/379-301
AACY024109386.1/572-489
AADL01001839.1/2172-2233
AAEW02000009.1/42224-42117
AAFX01005291.1/667-735
AAFX01011285.1/689-521
AAFY01015288.1/310-411
AAGP01000051.1/20859-21226
AAHK01009266.1/373-66
AAHX01100535.1/4678-4411
AAKL01000009.1/106867-107210
AALT01554760.1/622-340
AAMN01000004.1/194357-194435
AAMO01000002.1/442801-442402
AAMO01000002.1/489939-490149
AAMR01000023.1/75758-75608
AANB01000001.1/655385-655159
AANH01002636.1/64511-64819
AANO01000003.1/308359-307949
AANZ01000001.1/452592-452651
AAOB01000003.1/8301-7930
AAOU01000011.1/78540-78473
AAOX01000008.1/103201-103006
AAQK01000307.1/4537-4610
AAQK01005422.1/60-187
AAQL01009062.1/467-395
AAQW01000001.1/1951627-1951834
AASE01000003.1/858-707
AATR01000002.1/37098-37315
AAUA01000003.1/375474-375414
AAVL02000036.1/100921-100817
AAWS01000061.1/3106-3001
AAYA01000003.1/309765-309872
AAYC01000003.1/275906-275695
AAYC01000005.1/205052-205265
AB006531.1/6003-6204
AB212871.1/896-707
ABAX03000024.1/304792-304708
ABCM01000010.1/52472-52680
ABCS01000025.1/79736-79535
ABDE02000001.1/586343-586474
ABDF02000003.1/1755298-1754855
ABDG02000029.1/789960-790403
ABDU01000083.2/79240-79352
ABDX01000004.1/114276-114454
ABIL02000006.1/201569-201478
ABLZ01250225.1/97-32
ABWN01000022.1/104834-104735
ACEV01000067.1/336881-337014
ACLN01000004.1/169541-169717
ACWC01000004.1/40409-40346
AE000782.1/1391410-1391471
AE001437.1/453563-453665
AE005673.1/502948-503175
AE008691.1/2398115-2397950
AE008692.2/540534-540186
AE009439.1/40217-40574
AE015927.1/2416636-2416460
AE015927.1/769982-770163
AE015927.1/823404-823585
AE016825.1/1690702-1690518
AE016825.1/2613318-2613254
AE016828.2/594013-594149
AE016830.1/2384514-2384445
AE017282.2/2818519-2818874
AE017283.1/2294565-2294764
AF004377.1/5-311
AF103782.1/729-757
AF193754.1/24966-24789
AF193754.1/4343-4143
AF221913.1/109-520
AF221924.1/105-538
AF295989.1/1-302
AF417612.1/228-392
AJ278144.1/22351-22164
AL583922.1/170727-170556
AL591688.1/2398173-2398337
AL596167.1/167425-167615
AL954747.1/1756266-1756341
AL954747.1/696804-696578
AM039952.1/2350991-2351059
AM260522.1/1224605-1224290
AM902716.1/765617-766031
AP006716.1/507636-507743
AP006840.1/278272-278389
AP006840.1/808978-808865
AP008230.1/4208512-4208661
AP009178.1/851649-851994
AP009389.1/251789-251896
AY043208.1/560-781
AY757776.1/311-1
BA000012.4/6749128-6749333
BA000028.3/1098099-1097993
BA000039.2/2191681-2192047
BA000039.2/236043-236428
BA000045.2/1020511-1020399
BAAU01002956.1/45-101
BAAV01021889.1/203-131
BAAY01012400.1/201-108
BAAY01015723.1/323-408
BAAZ01017612.1/714-637
BAAZ01021286.1/777-699
BABA01028836.1/106-1
BABG01003409.1/431-358
BX248358.1/328133-327709
BX294140.1/211185-211418
BX294141.1/117195-117574
BX572595.1/86162-86359
BX572596.1/50556-50755
BX572599.1/259196-259406
BX640437.1/48199-48307
BX842652.1/324410-324345
BX950851.1/1001970-1002170
CP000009.1/2355903-2355981
CP000013.1/46893-46531
CP000089.1/4390256-4389925
CP000108.1/2092429-2092029
CP000109.2/1520762-1521119
CP000113.1/446679-446736
CP000139.1/5040129-5040331
CP000140.1/2695629-2695427
CP000144.1/239679-239467
CP000148.1/1848574-1848929
CP000232.1/1116483-1116659
CP000248.1/935031-935397
CP000250.1/3635632-3635842
CP000254.1/1244505-1244443
CP000264.1/2259475-2259262
CP000284.1/2433638-2433334
CP000352.1/2912877-2912979
CP000362.1/544510-544358
CP000377.1/1546153-1546528
CP000408.1/1368887-1368534
CP000414.1/1882072-1882171
CP000423.1/1471802-1471437
CP000423.1/2043279-2043181
CP000463.1/4804452-4804232
CP000463.1/575538-575327
CP000473.1/5196142-5195786
CP000480.1/5735476-5735649
CP000482.1/1312853-1313046
CP000494.1/6305642-6305855
CP000512.1/3298357-3298515
CP000576.1/1518319-1518700
CP000612.1/2523319-2523491
CP000616.1/127702-127837
CP000656.1/5615876-5615812
CP000661.1/1554899-1555093
CP000673.1/818867-818971
CP000697.1/677221-677283
CP000698.1/4850452-4850265
CP000699.1/3500758-3500555
CP000702.1/1794817-1794880
CP000712.1/4919241-4918866
CP000724.1/3019118-3018723
CP000724.1/3560727-3560645
CP000724.1/3721369-3721187
CP000769.1/4353920-4353531
CP000771.1/1532327-1532468
CP000805.1/277716-278069
CP000806.1/1043231-1043292
CP000806.1/2393902-2393983
CP000859.1/3573766-3573832
CP000875.1/1061086-1061193
CP000875.1/2997482-2997580
CP000885.1/3684636-3684463
CP000908.1/4131856-4131747
CP000910.1/746842-747026
CP000924.1/1954621-1954430
CP000927.1/2970294-2970493
CP000943.1/2696265-2696460
CP001034.1/3063723-3063914
CP001043.1/2749838-2749724
CP001096.1/33229-33147
CP001098.1/1089819-1089940
CP001098.1/2532894-2532806
CP001147.1/1737215-1737284
CP001185.1/1619726-1619403
CP001229.1/18285-18635
CP001389.1/2181601-2181204
CP001390.1/835755-836131
CP001393.1/1215384-1215507
CP001631.1/1935400-1935293
CP001635.1/1754992-1755347
CP001699.1/4958750-4958860
CP001834.1/1924075-1923906
CP002104.1/1491224-1491064
CP002157.1/228642-228537
CP003056.1/1126059-1125864
CR626927.1/1289246-1289643
CU458896.1/2498027-2498099
CU468135.1/3254372-3253993
D00685.1/1-46
DQ250622.1/1-313
EF508371.1/55977-55668
FM954972.2/699217-699134
FP929045.1/1646504-1646448
M55084.1/84-519
NC_011549.1/26110-26168
NC_028811.1/12239-12313
NC_039208.1/11408-11485
U10566.1/72-260
U22352.1/508-657
U42987.1/1-244
URS0000647792_12908/1-413
URS0000660131_243265/1-158
URS00006672EE_12908/1-413
URS0000674139_1016998/1-158
URS000068E4DB_12908/1-191
URS00006982F9_12908/1-422
URS00006B9EAC_497976/1-157
URS00006BC119_496067/1-162
URS00006C4A8F_12908/1-413
URS00006D6ABB_12908/1-194
URS00006DE726_393305/1-160
URS000070E2B3_12908/1-426
URS0000724E50_12908/1-140
URS0000727C9E_529507/1-158
URS000072A131_12908/1-138
URS000072C429_12908/1-421
URS000072D8DB_218491/1-158
URS00007E75F1_190486/1-145
URS000080E2D6_32630/1-59
URS000081F5CD_314565/1-153
URS0000AB60DD_12908/1-96
URS0000AB79AD_12908/1-121
URS0000ABB61C_12908/1-106
URS0000ABC303_12908/1-93
URS0000ABC62F_12908/1-96
URS0000C37A95_12908/1-61
URS0000C5ED4E_937777/1-105
URS0000C6C314_12908/1-59
URS0000D6572A_12908/1-69
URS0000D65850_12908/1-84
URS0000D65864_12908/1-58
URS0000D6589C_12908/1-110
URS0000D65A2D_484021/1-135
URS0000D65A52_59511/1-253
URS0000D65AB8_12908/1-54
URS0000D65AE2_481448/1-290
URS0000D65B05_12908/1-97
URS0000D65B7B_12908/1-79
URS0000D65BB6_12908/1-201
URS0000D65BDC_12908/1-150
URS0000D65C52_12908/1-86
URS0000D65D25_12908/1-191
URS0000D65D2C_12908/1-86
URS0000D65D7A_12908/25-79
URS0000D65ECC_12908/1-119
URS0000D65EFE_12908/1-139
URS0000D65F07_12908/1-55
URS0000D65F92_12908/17-72
URS0000D65F9F_12908/1-87
URS0000D66001_416591/1-235
URS0000D6607A_485918/1-65
URS0000D66120_12908/1-86
URS0000D66139_1120933/1-155
URS0000D6624B_12908/11-66
URS0000D66263_1123389/1-87
URS0000D663C9_12908/1-33
URS0000D664AC_12908/1-85
URS0000D664B1_204669/1-127
URS0000D664B4_12908/1-127
URS0000D664E5_12908/1-34
URS0000D664F4_12908/30-90
URS0000D66511_12908/17-69
URS0000D665AC_441155/1-163
URS0000D66676_441160/1-69
URS0000D66688_513051/1-120
URS0000D666BB_12908/1-68
URS0000D666ED_12908/1-56
URS0000D666F6_12908/1-49
URS0000D667C5_12908/1-109
URS0000D667DE_12908/1-59
URS0000D66821_12908/1-33
URS0000D6689D_12908/1-97
URS0000D668FD_12908/1-83
URS0000D669B4_384765/1-123
URS0000D66A67_118168/1-241
URS0000D66AA0_12908/1-98
URS0000D66ABD_12908/1-100
URS0000D66B3F_12908/1-101
URS0000D66B45_12908/1-35
URS0000D66B74_12908/1-104
URS0000D66C72_12908/1-131
URS0000D66C8E_12908/1-60
URS0000D66CA8_6183/1-73
URS0000D66D11_12908/1-60
URS0000D66D63_12908/1-202
URS0000D66E9F_12908/1-122
URS0000D66EBD_12908/1-74
URS0000D66ECA_390235/1-138
URS0000D66F0F_12908/1-95
URS0000D67156_12908/21-100
URS0000D6718E_12908/1-72
URS0000D671F9_1009846/1-118
URS0000D67224_12908/1-189
URS0000D6722D_700598/1-37
URS0000D6725E_12908/1-117
URS0000D672C4_12908/1-141
URS0000D6738A_12908/1-220
URS0000D67494_12908/1-74
URS0000D67521_12908/1-63
URS0000D6757C_12908/1-201
URS0000D675B3_12908/1-177
URS0000D675E4_12908/1-63
URS0000D67655_12908/1-236
URS0000D67678_12908/1-93
URS0000D67685_12908/1-35
URS0000D67687_12908/1-126
URS0000D677C5_12908/1-192
URS0000D677CE_12908/1-37
URS0000D677E0_12908/1-87
URS0000D677FC_742814/1-71
URS0000D678C3_313628/1-103
URS0000D67946_12908/1-65
URS0000D67A89_12908/1-81
URS0000D67ABE_12908/1-375
URS0000D67AD0_12908/1-106
URS0000D67B15_12908/1-108
URS0000D67B68_12908/1-95
URS0000D67C74_12908/1-216
URS0000D67CE2_12908/1-79
URS0000D67D09_12908/1-138
URS0000D67D31_12908/1-61
URS0000D67D32_12908/1-106
URS0000D67D42_12908/1-157
URS0000D67D82_12908/1-75
URS0000D67ED5_12908/1-80
URS0000D67EDD_12908/1-68
URS0000D67F97_12908/1-246
URS0000D67FC3_12908/1-182
URS0000D6805D_1121865/1-86
URS0000D680D3_12908/1-60
URS0000D68124_12908/1-252
URS0000D6819A_12908/1-117
URS0000D681C8_12908/1-87
URS0000D681D5_12908/1-223
URS0000D681E5_12908/1-65
URS0000D681EA_12908/1-33
URS0000D681FE_12908/1-74
URS0000D68273_12908/1-96
URS0000D682E3_12908/1-41
URS0000D68350_12908/1-35
URS0000D683D0_869209/1-125
URS0000D68435_1205910/1-267
URS0000D6847F_12908/1-160
URS0000D68491_313627/1-116
URS0000D684D6_12908/1-55
URS0000D68518_12908/1-80
URS0000D68539_12908/1-255
URS0000D68587_12908/1-109
URS0000D685A5_12908/1-221
URS0000D685E2_12908/1-80
URS0000D68655_12908/1-249
URS0000D68667_12908/1-114
URS0000D68672_12908/1-99
URS0000D686BE_1121377/1-85
URS0000D686CD_12908/1-162
URS0000D6871C_12908/1-106
URS0000D68732_12908/1-107
URS0000D6873E_12908/1-80
URS0000D68742_12908/1-78
URS0000D68752_12908/1-105
URS0000D687FF_12908/1-61
URS0000D688A4_12908/1-87
URS0000D688F8_1127483/1-118
URS0000D6898D_12908/1-68
URS0000D6899F_12908/1-70
URS0000D68A46_1217714/1-168
URS0000D68A5F_12908/1-111
URS0000D68AC3_12908/1-195
URS0000D68ACC_12908/1-60
URS0000D68B21_12908/1-226
URS0000D68B89_12908/1-185
URS0000D68BBB_12908/1-178
URS0000D68BC0_12908/1-250
URS0000D68BD5_12908/1-35
URS0000D68BFC_12908/1-182
URS0000D68C06_1262898/1-114
URS0000D68C78_12908/1-69
URS0000D68D07_12908/1-125
URS0000D68D09_12908/1-36
URS0000D68DD4_12908/1-223
URS0000D68E3F_12908/1-88
URS0000D68E51_411902/15-73
URS0000D68E7F_12908/1-101
URS0000D68EE4_746697/1-40
URS0000D68F08_767817/1-86
URS0000D68F0A_12908/1-117
URS0000D68F74_12908/1-36
URS0000D68FA3_699246/1-165
URS0000D69026_12908/1-124
URS0000D6907A_12908/1-97
URS0000D690D1_12908/1-144
URS0000D6916C_12908/1-60
URS0000D691B4_321614/1-63
URS0000D69220_12908/1-78
URS0000D69243_12908/1-95
URS0000D69273_12908/1-35
URS0000D6928A_12908/1-85
URS0000D6930D_12908/1-120
URS0000D69369_12908/1-98
URS0000D693A0_1097667/1-121
URS0000D693B1_12908/1-178
URS0000D694A0_12908/1-58
URS0000D694CE_12908/30-100
URS0000D694DF_12908/1-197
URS0000D6953C_498214/1-238
URS0000D695B9_12908/1-202
URS0000D69628_411902/15-80
URS0000D69672_12908/1-100
URS0000D6967F_12908/1-81
URS0000D696A6_12908/1-35
URS0000D696B8_12908/1-88
URS0000D6971E_12908/1-58
URS0000D697C9_521003/1-276
URS0000D698D3_12908/1-119
URS0000D69913_12908/1-102
URS0000D69A17_12908/1-124
URS0000D69AAF_12908/1-195
URS0000D69B39_12908/1-36
URS0000D69B4E_12908/1-79
URS0000D69C00_497965/1-227
URS0000D69C26_12908/1-36
URS0000D69C49_12908/1-110
URS0000D69C4E_12908/1-89
URS0000D69CEB_12908/1-122
URS0000D69D42_12908/1-87
URS0000D69D50_553184/1-317
URS0000D69E2A_12908/1-85
URS0000D69E51_937777/1-77
URS0000D69E97_694427/1-35
URS0000D69ED9_12908/1-346
URS0000D6A04D_12908/18-78
URS0000D6A089_12908/1-270
URS0000D6A0C2_12908/1-200
URS0000D6A12F_12908/1-126
URS0000D6A174_12908/1-186
URS0000D6A1FE_12908/1-102
URS0000D6A2C3_12908/1-80
URS0000D6A345_12908/1-228
URS0000D6A3A5_12908/1-80
URS0000D6A3A9_12908/1-122
URS0000D6A3BA_12908/1-104
URS0000D6A443_12908/1-86
URS0000D6A44C_12908/1-51
URS0000D6A47E_12908/1-156
URS0000D6A51B_12908/1-154
URS0000D6A57E_12908/1-235
URS0000D6A59A_381754/1-80
URS0000D6A5BF_12908/1-259
URS0000D6A5EA_12908/1-109
URS0000D6A5FB_12908/1-53
URS0000D6A5FE_12908/1-59
URS0000D6A641_12908/1-179
URS0000D6A6B1_12908/1-93
URS0000D6A6B2_12908/1-224
URS0000D6A6CD_12908/20-84
URS0000D6A6DC_12908/1-36
URS0000D6A767_121723/1-197
URS0000D6A784_12908/1-256
URS0000D6A807_12908/1-91
URS0000D6A878_12908/1-165
URS0000D6A88F_12908/31-99
URS0000D6A8B0_1071390/1-177
URS0000D6A995_12908/26-86
URS0000D6AA07_12908/1-114
URS0000D6AA51_12908/1-63
URS0000D6AA95_12908/1-39
URS0000D6AAC5_12908/1-101
URS0000D6AB0F_12908/1-122
URS0000D6AB70_12908/1-178
URS0000D6AB96_12908/1-179
URS0000D6AC07_12908/1-68
URS0000D6AC52_1034345/1-238
URS0000D6AC59_12908/1-59
URS0000D6ACD3_12908/1-141
URS0000D6AD07_12908/1-204
URS0000D6AD10_118168/1-227
URS0000D6AD36_1070319/1-122
URS0000D6AD48_12908/1-85
URS0000D6AD98_12908/1-231
URS0000D6AE0D_12908/1-97
URS0000D6AE27_12908/1-55
URS0000D6AE9C_12908/1-168
URS0000D6AF28_12908/1-187
URS0000D6AFE5_12908/1-419
URS0000D6B024_12908/1-102
URS0000D6B058_12908/1-81
URS0000D6B064_12908/1-55
URS0000D6B179_12908/1-118
URS0000D6B1D8_12908/1-81
URS0000D6B225_12908/1-35
URS0000D6B23B_12908/1-98
URS0000D6B294_12908/1-91
URS0000D6B2AC_12908/1-36
URS0000D6B2AE_12908/1-204
URS0000D6B2E7_12908/1-243
URS0000D6B2FE_12908/1-101
URS0000D6B391_12908/1-41
URS0000D6B39C_12908/1-35
URS0000D6B3BD_12908/1-35
URS0000D6B406_1245469/1-112
URS0000D6B448_12908/1-50
URS0000D6B5C7_12908/1-200
URS0000D6B5DF_545243/1-85
URS0000D6B62B_12908/1-50
URS0000D6B648_12908/1-85
URS0000D6B657_903945/1-174
URS0000D6B685_12908/1-82
URS0000D6B698_12908/1-220
URS0000D6B6A3_12908/1-116
URS0000D6B6AC_12908/1-72
URS0000D6B6C1_12908/1-109
URS0000D6B6C8_12908/1-62
URS0000D6B6FE_12908/1-203
URS0000D6B703_6183/1-64
URS0000D6B7C7_12908/1-94
URS0000D6B7E9_12908/1-112
URS0000D6B7F6_12908/1-116
URS0000D6B82B_12908/1-184
URS0000D6B83B_12908/1-70
URS0000D6B868_12908/1-108
URS0000D6B91A_12908/1-84
URS0000D6B92B_12908/1-112
URS0000D6B988_12908/1-81
URS0000D6B995_886890/1-174
URS0000D6BA02_12908/1-86
URS0000D6BA31_12908/1-85
URS0000D6BA4F_12908/1-102
URS0000D6BA52_12336/1-230
URS0000D6BA53_12908/1-73
URS0000D6BA68_12908/1-83
URS0000D6BA72_12908/1-207
URS0000D6BAD8_12908/1-81
URS0000D6BB42_12908/1-40
URS0000D6BB57_12908/1-179
URS0000D6BB8D_12908/1-82
URS0000D6BC73_12908/1-54
URS0000D6BCD8_12908/1-66
URS0000D6BCED_12908/1-123
URS0000D6BCF3_12908/22-76
URS0000D6BD47_12908/1-93
URS0000D6BD7F_12908/1-87
URS0000D6BDC5_12908/1-92
URS0000D6BDEC_12908/1-183
URS0000D6BE2D_1005048/1-83
URS0000D6BEEF_12908/1-123
URS0000D6BF13_12908/1-116
URS0000D6BF71_1262980/1-89
URS0000D6C010_12908/1-182
URS0000D6C17A_12908/1-218
URS0000D6C22B_12908/1-88
URS0000D6C275_12908/1-200
URS0000D6C288_12908/1-120
URS0000D6C291_12908/1-80
URS0000D6C2D2_12908/1-249
URS0000D6C2E7_12908/1-139
URS0000D6C358_12908/1-297
URS0000D6C3D8_7955/1-78
URS0000D6C40D_12908/1-93
URS0000D6C431_212717/1-209
URS0000D6C446_12908/1-188
URS0000D6C44E_12908/1-81
URS0000D6C51E_12908/1-106
URS0000D6C5A4_12908/1-54
URS0000D6C5BE_12908/1-55
URS0000D6C5FB_421052/1-174
URS0000D6C635_12908/1-71
URS0000D6C64F_12908/1-61
URS0000D6C6A4_12908/1-80
URS0000D6C6A7_12908/1-116
URS0000D6C789_12908/1-86
URS0000D6C7B3_12908/1-126
URS0000D6C7D0_12908/1-73
URS0000D6C878_12908/1-141
URS0000D6C8DB_12908/1-88
URS0000D6C8F5_12908/1-85
URS0000D6C9A1_720554/1-103
URS0000D6C9B2_12908/27-91
URS0000D6CA49_12908/1-112
URS0000D6CAAA_12908/1-62
URS0000D6CAE3_12908/1-195
URS0000D6CAF5_12908/1-36
URS0000D6CB16_12908/1-41
URS0000D6CB18_12908/1-109
URS0000D6CB55_12908/1-71
URS0000D6CB61_12908/1-79
URS0000D6CB8B_12908/17-68
URS0000D6CBDD_888059/1-36
URS0000D6CBFC_12908/1-85
URS0000D6CC54_12908/16-73
URS0000D6CC7E_12908/1-51
URS0000D6CCCB_12908/17-68
URS0000D6CD6B_12908/1-35
URS0000D6CDB8_12908/1-116
URS0000D6CE2A_12908/1-71
URS0000D6CE91_12908/1-37
URS0000D6CEA3_12908/1-34
URS0000D6CEE9_12908/1-70
URS0000D6CF6A_12908/1-35
URS0000D6CF93_12908/1-97
URS0000D6D006_12908/1-105
URS0000D6D034_270374/1-271
URS0000D6D0F5_12908/1-65
URS0000D6D10C_12908/1-101
URS0000D6D151_12908/1-117
URS0000D6D15F_12908/1-201
URS0000D6D1D2_382245/1-71
URS0000D6D21C_12908/1-181
URS0000D6D254_1121121/1-75
URS0000D6D258_12908/1-101
URS0000D6D29B_12908/1-91
URS0000D6D2B6_12908/1-81
URS0000D6D325_390235/1-107
URS0000D6D360_12908/1-135
URS0000D6D368_12908/1-82
URS0000D6D389_12908/1-177
URS0000D6D3DB_12908/1-96
URS0000D6D40A_12908/1-181
Y15063.1/86-434
Z14231.1/277-602
bpRNA_CRW_1824
bpRNA_CRW_54547
bpRNA_CRW_54553
bpRNA_CRW_54569
bpRNA_CRW_54570
bpRNA_CRW_54578
bpRNA_CRW_54584
bpRNA_CRW_54587
bpRNA_CRW_54589
bpRNA_CRW_54592
bpRNA_CRW_54593
bpRNA_CRW_54595
bpRNA_CRW_54598
bpRNA_CRW_54604
bpRNA_CRW_54627
bpRNA_CRW_54646
bpRNA_CRW_54652
bpRNA_PDB_193
bpRNA_PDB_238
bpRNA_PDB_239
bpRNA_PDB_312
bpRNA_PDB_439
bpRNA_PDB_527
bpRNA_PDB_542
bpRNA_PDB_573
bpRNA_PDB_574
bpRNA_PDB_598
bpRNA_PDB_601
bpRNA_PDB_602
bpRNA_PDB_653
bpRNA_PDB_664
bpRNA_PDB_9
bpRNA_RFAM_10636
bpRNA_RFAM_10638
bpRNA_RFAM_10653
bpRNA_RFAM_12426
bpRNA_RFAM_12446
bpRNA_RFAM_12453
bpRNA_RFAM_13041
bpRNA_RFAM_13296
bpRNA_RFAM_14650
bpRNA_RFAM_14672
bpRNA_RFAM_15643
bpRNA_RFAM_15653
bpRNA_RFAM_15655
bpRNA_RFAM_15656
bpRNA_RFAM_17196
bpRNA_RFAM_18271
bpRNA_RFAM_2254
bpRNA_RFAM_2288
bpRNA_RFAM_2289
bpRNA_RFAM_2307
bpRNA_RFAM_2317
bpRNA_RFAM_2328
bpRNA_RFAM_23338
bpRNA_RFAM_23339
bpRNA_RFAM_23359
bpRNA_RFAM_23366
bpRNA_RFAM_23389
bpRNA_RFAM_23395
bpRNA_RFAM_2340
bpRNA_RFAM_23408
bpRNA_RFAM_23414
bpRNA_RFAM_23415
bpRNA_RFAM_23421
bpRNA_RFAM_23439
bpRNA_RFAM_23444
bpRNA_RFAM_23456
bpRNA_RFAM_23478
bpRNA_RFAM_23497
bpRNA_RFAM_23500
bpRNA_RFAM_23502
bpRNA_RFAM_2361
bpRNA_RFAM_2379
bpRNA_RFAM_2381
bpRNA_RFAM_2383
bpRNA_RFAM_2401
bpRNA_RFAM_2403
bpRNA_RFAM_2409
bpRNA_RFAM_2412
bpRNA_RFAM_2413
bpRNA_RFAM_2425
bpRNA_RFAM_2427
bpRNA_RFAM_2442
bpRNA_RFAM_2451
bpRNA_RFAM_2459
bpRNA_RFAM_2466
bpRNA_RFAM_24747
bpRNA_RFAM_2502
bpRNA_RFAM_2518
bpRNA_RFAM_2520
bpRNA_RFAM_2523
bpRNA_RFAM_2525
bpRNA_RFAM_2526
bpRNA_RFAM_2527
bpRNA_RFAM_2544
bpRNA_RFAM_2563
bpRNA_RFAM_2577
bpRNA_RFAM_2587
bpRNA_RFAM_2592
bpRNA_RFAM_2601
bpRNA_RFAM_2616
bpRNA_RFAM_2620
bpRNA_RFAM_2630
bpRNA_RFAM_2653
bpRNA_RFAM_2654
bpRNA_RFAM_2656
bpRNA_RFAM_2663
bpRNA_RFAM_2684
bpRNA_RFAM_2704
bpRNA_RFAM_2711
bpRNA_RFAM_2717
bpRNA_RFAM_2721
bpRNA_RFAM_2729
bpRNA_RFAM_27400
bpRNA_RFAM_2750
bpRNA_RFAM_2754
bpRNA_RFAM_2757
bpRNA_RFAM_2761
bpRNA_RFAM_27745
bpRNA_RFAM_27767
bpRNA_RFAM_27797
bpRNA_RFAM_27821
bpRNA_RFAM_27845
bpRNA_RFAM_27868
bpRNA_RFAM_2788
bpRNA_RFAM_27881
bpRNA_RFAM_2790
bpRNA_RFAM_2801
bpRNA_RFAM_2822
bpRNA_RFAM_2827
bpRNA_RFAM_2829
bpRNA_RFAM_2839
bpRNA_RFAM_2894
bpRNA_RFAM_2897
bpRNA_RFAM_2908
bpRNA_RFAM_2911
bpRNA_RFAM_2913
bpRNA_RFAM_2918
bpRNA_RFAM_29236
bpRNA_RFAM_29311
bpRNA_RFAM_29312
bpRNA_RFAM_29350
bpRNA_RFAM_29417
bpRNA_RFAM_29458
bpRNA_RFAM_29539
bpRNA_RFAM_29583
bpRNA_RFAM_29628
bpRNA_RFAM_2965
bpRNA_RFAM_29689
bpRNA_RFAM_29692
bpRNA_RFAM_29696
bpRNA_RFAM_29711
bpRNA_RFAM_29722
bpRNA_RFAM_29728
bpRNA_RFAM_30964
bpRNA_RFAM_31041
bpRNA_RFAM_31052
bpRNA_RFAM_31069
bpRNA_RFAM_31085
bpRNA_RFAM_31130
bpRNA_RFAM_31142
bpRNA_RFAM_31156
bpRNA_RFAM_31180
bpRNA_RFAM_31190
bpRNA_RFAM_31192
bpRNA_RFAM_31238
bpRNA_RFAM_31241
bpRNA_RFAM_31245
bpRNA_RFAM_31264
bpRNA_RFAM_31301
bpRNA_RFAM_31304
bpRNA_RFAM_31319
bpRNA_RFAM_31324
bpRNA_RFAM_31334
bpRNA_RFAM_31337
bpRNA_RFAM_31382
bpRNA_RFAM_31414
bpRNA_RFAM_31425
bpRNA_RFAM_31428
bpRNA_RFAM_31433
bpRNA_RFAM_31456
bpRNA_RFAM_31459
bpRNA_RFAM_32132
bpRNA_RFAM_32140
bpRNA_RFAM_33193
bpRNA_RFAM_33263
bpRNA_RFAM_33330
bpRNA_RFAM_33333
bpRNA_RFAM_33352
bpRNA_RFAM_33353
bpRNA_RFAM_34319
bpRNA_RFAM_34327
bpRNA_RFAM_34333
bpRNA_RFAM_34358
bpRNA_RFAM_34362
bpRNA_RFAM_34380
bpRNA_RFAM_34568
bpRNA_RFAM_34687
bpRNA_RFAM_34834
bpRNA_RFAM_34835
bpRNA_RFAM_34844
bpRNA_RFAM_34850
bpRNA_RFAM_34854
bpRNA_RFAM_34856
bpRNA_RFAM_34870
bpRNA_RFAM_34871
bpRNA_RFAM_34876
bpRNA_RFAM_34877
bpRNA_RFAM_34878
bpRNA_RFAM_34879
bpRNA_RFAM_34880
bpRNA_RFAM_34883
bpRNA_RFAM_35217
bpRNA_RFAM_35224
bpRNA_RFAM_35478
bpRNA_RFAM_35479
bpRNA_RFAM_35480
bpRNA_RFAM_35497
bpRNA_RFAM_35500
bpRNA_RFAM_35502
bpRNA_RFAM_35505
bpRNA_RFAM_35523
bpRNA_RFAM_35529
bpRNA_RFAM_35537
bpRNA_RFAM_35539
bpRNA_RFAM_35550
bpRNA_RFAM_35553
bpRNA_RFAM_35554
bpRNA_RFAM_35586
bpRNA_RFAM_35587
bpRNA_RFAM_35643
bpRNA_RFAM_35780
bpRNA_RFAM_35878
bpRNA_RFAM_35881
bpRNA_RFAM_35886
bpRNA_RFAM_35909
bpRNA_RFAM_35948
bpRNA_RFAM_35962
bpRNA_RFAM_35965
bpRNA_RFAM_35979
bpRNA_RFAM_35980
bpRNA_RFAM_35983
bpRNA_RFAM_36338
bpRNA_RFAM_36387
bpRNA_RFAM_38300
bpRNA_RFAM_38413
bpRNA_RFAM_3842
bpRNA_RFAM_3883
bpRNA_RFAM_38967
bpRNA_RFAM_3944
bpRNA_RFAM_3961
bpRNA_RFAM_3963
bpRNA_RFAM_3997
bpRNA_RFAM_4008
bpRNA_RFAM_4028
bpRNA_RFAM_4049
bpRNA_RFAM_4053
bpRNA_RFAM_4082
bpRNA_RFAM_4095
bpRNA_RFAM_4102
bpRNA_RFAM_4124
bpRNA_RFAM_4153
bpRNA_RFAM_4190
bpRNA_RFAM_4199
bpRNA_RFAM_4233
bpRNA_RFAM_4250
bpRNA_RFAM_4259
bpRNA_RFAM_4311
bpRNA_RFAM_4328
bpRNA_RFAM_4624
bpRNA_RFAM_4722
bpRNA_RFAM_4735
bpRNA_RFAM_4736
bpRNA_RFAM_4744
bpRNA_RFAM_4756
bpRNA_RFAM_4757
bpRNA_RFAM_4763
bpRNA_RFAM_5877
bpRNA_RFAM_6452
bpRNA_RFAM_7578
bpRNA_RNP_10
bpRNA_RNP_109
bpRNA_RNP_111
bpRNA_RNP_115
bpRNA_RNP_121
bpRNA_RNP_149
bpRNA_RNP_152
bpRNA_RNP_153
bpRNA_RNP_163
bpRNA_RNP_181
bpRNA_RNP_186
bpRNA_RNP_192
bpRNA_RNP_193
bpRNA_RNP_210
bpRNA_RNP_228
bpRNA_RNP_231
bpRNA_RNP_234
bpRNA_RNP_236
bpRNA_RNP_25
bpRNA_RNP_261
bpRNA_RNP_262
bpRNA_RNP_278
bpRNA_RNP_281
bpRNA_RNP_282
bpRNA_RNP_325
bpRNA_RNP_332
bpRNA_RNP_335
bpRNA_RNP_337
bpRNA_RNP_34
bpRNA_RNP_348
bpRNA_RNP_350
bpRNA_RNP_353
bpRNA_RNP_356
bpRNA_RNP_363
bpRNA_RNP_377
bpRNA_RNP_381
bpRNA_RNP_404
bpRNA_RNP_418
bpRNA_RNP_426
bpRNA_RNP_44
bpRNA_RNP_69
bpRNA_RNP_85
bpRNA_RNP_90
bpRNA_RNP_91
bpRNA_tmRNA_121
bpRNA_tmRNA_129
bpRNA_tmRNA_146
bpRNA_tmRNA_148
bpRNA_tmRNA_161
bpRNA_tmRNA_165
bpRNA_tmRNA_177
bpRNA_tmRNA_179
bpRNA_tmRNA_182
bpRNA_tmRNA_191
bpRNA_tmRNA_238
bpRNA_tmRNA_240
bpRNA_tmRNA_265
bpRNA_tmRNA_295
bpRNA_tmRNA_3
bpRNA_tmRNA_32
bpRNA_tmRNA_325
bpRNA_tmRNA_331
bpRNA_tmRNA_342
bpRNA_tmRNA_351
bpRNA_tmRNA_356
bpRNA_tmRNA_386
bpRNA_tmRNA_394
bpRNA_tmRNA_403
bpRNA_tmRNA_427
bpRNA_tmRNA_43
bpRNA_tmRNA_497
bpRNA_tmRNA_538
bpRNA_tmRNA_549
bpRNA_tmRNA_554
bpRNA_tmRNA_56
bpRNA_tmRNA_596
bpRNA_tmRNA_599
bpRNA_tmRNA_60
bpRNA_tmRNA_612
bpRNA_tmRNA_613
bpRNA_tmRNA_62
bpRNA_tmRNA_650
bpRNA_tmRNA_668
bpRNA_tmRNA_670
bpRNA_tmRNA_672
bpRNA_tmRNA_673
bpRNA_tmRNA_683
bpRNA_tmRNA_710
bpRNA_tmRNA_8
